# Supplementary material for: Abnormal global functional network connectivity and its relationship to medial temporal atrophy in patients with amnestic mild cognitive impairment
Source: PLoS One. 2017 Jun 26;12(6):e0179823. doi: 10.1371/journal.pone.0179823 (PMC5484500; doi:10.1371/journal.pone.0179823)
Supplement: S5 File — (1D) [file pone.0179823.s008.1D]

# 3dClustSim -fwhmxyz 13.1548 12.7669 12.4638 -mask mask_dartel_nocer.nii -pthr 0.05 0.01 -athr 0.05 0.01 -NN 2 -iter 10000 -prefix sT2
# 2-sided thresholding
# Grid: 61x73x61 3.00x3.00x3.00 mm^3 (36769 voxels in mask)
#
# CLUSTER SIZE THRESHOLD(pthr,alpha) in Voxels
# -NN 2  | alpha = Prob(Cluster >= given size)
#  pthr  | .05000 .01000
# ------ | ------ ------
 0.050000   309.5  395.5
 0.010000   120.1  157.1
