# Supplementary material for: Abnormal global functional network connectivity and its relationship to medial temporal atrophy in patients with amnestic mild cognitive impairment
Source: PLoS One. 2017 Jun 26;12(6):e0179823. doi: 10.1371/journal.pone.0179823 (PMC5484500; doi:10.1371/journal.pone.0179823)
Supplement: S1 Excel — (XLSX) [file pone.0179823.s009.xlsx]

## Sheet: Sheet1
ID	Age	Sex	Education	MMSE	AVLT_I	AVLT_D	AVLT_R	MoCA	R.HIP_Cluster1	L.TPOmid	R.HIP_Cluster2	FittedMMSE	FittedAVLT_I	FittedAVLT_D	FittedAVLT_R	FittedMoCA	FittedR.HIP_Cluster1	FittedL.TPOmid	FittedR.HIP_Cluster2
MCI01	72	-1	6	25	4.33	3	7	18	1683.09	1453.83	1598.1	2.09662	-1.60804	0.0819518	1.35672	0.807436	-193.38	1.09421	-199.908
MCI02	54	-1	15	24	4	0	1	20	1585.8	1160.08	1603.8	1.42303	-2.05428	-3.30787	-5.17677	-0.562346	-35.4333	-172.515	-18.619
MCI03	66	1	9	25	6	2	6	22	1619.39	1069.8	1684.46	-0.686913	0.292652	-1.2279	-2.19282	1.195	-308.733	-324.193	-229.568
MCI04	66	-1	9	23	5.33	0	0	16	1504.88	1277.45	1351.35	0.205426	-0.646784	-3.04799	-5.82111	-2.31582	-286.511	-135.239	-388.129
MCI05	75	-1	15	24	4.33	3	6	13	1440.21	1459.34	1393.54	-0.601133	-1.53169	-0.879879	-0.244029	-6.98959	-156.094	24.8114	-211.802
MCI06	53	-1	6	17	4.67	0	4	13	1582.93	1387.32	1628.29	-4.07199	-1.44228	-2.40052	-1.58243	-4.71077	-316.095	26.81	-185.169
MCI07	67	1	15	28	8	5	12	25	2625.37	1541.18	2586.87	1.27764	2.33438	1.15812	3.40989	2.30304	882.837	164.179	800.474
MCI08	77	-1	9	26	5.33	6	9	19	1767.52	1307.63	1819.06	2.14515	-0.545904	2.65239	3.14366	0.98419	-10.8125	-158.453	88.5267
MCI09	76	-1	0	24	5	0	1	15	2367.55	1593.93	2164.87	1.65013	-0.933906	-2.44026	-4.262	-0.164234	311.426	99.9322	243.297
MCI10	63	1	11	27	5	4	10	24	1650.49	1199.6	1711.06	1.28923	-0.724009	0.658236	1.68543	2.47343	-219.727	-172.549	-163.135
MCI11	72	-1	15	23	5.67	5	6	21	1547.41	1301.05	1627.86	-1.31197	-0.219204	1.20184	-0.23442	0.928586	-52.4551	-118.917	20.0786
MCI12	76	1	8	29	7.33	6	10	22	2346.19	1337.56	2295.52	2.50571	1.70894	2.59751	1.84084	1.78761	399.204	-108.614	368.488
MCI13	72	1	17	26	5	5	10	24	1665.99	1767.43	1783.76	-1.51733	-0.608917	0.826346	1.26251	0.799664	-9.1398	373.442	43.7022
MCI14	71	1	7	23	4	0	6	18	1897.57	1369.13	2177.84	-2.85584	-1.67234	-3.16851	-2.07747	-2.02889	-86.0852	-56.4147	225.606
MCI15	57	-1	8	18	4.33	0	2	15	2073.53	1225.77	1959.92	-3.77056	-1.73475	-2.70505	-3.7266	-3.24142	240.721	-146.874	191.986
MCI16	62	1	6	25	4.67	3	9	25	1633.93	1605.51	1614.85	0.168172	-1.09031	0.174427	1.01704	5.04552	-391.143	220.01	-365.839
MCI17	58	1	11	20	4	3	7	14	2198.97	1033.21	2340.46	-5.22882	-1.76986	-0.205572	-1.29856	-7.66294	322.818	-314.669	462.199
MCI18	51	1	9	23	7	1	4	16	1578.63	1062.9	1520.6	-1.24108	1.15509	-1.81932	-4.14477	-5.21411	-367.3	-258.283	-405.626
MCI19	66	-1	9	24	7.33	5	9	24	1143.54	812.667	1050.19	1.20543	1.35322	1.95201	3.17889	5.68418	-647.851	-600.019	-689.289
MCI20	74	1	13	26	7.67	7	8	23	1518.06	1292.45	1602.85	-1.08406	2.05772	3.16303	-0.481167	1.1337	-277.631	-125.811	-220.127
MCI21	59	-1	7	21	6.67	5	7	17	2476.31	1548.72	2242.05	-0.806832	0.618169	2.33826	1.33267	-0.866998	615.142	162.727	454.606
MCI22	73	1	9	26	6.33	5	10	21	2281.44	1348.91	2088.38	-0.361634	0.686848	1.58143	1.78476	0.385916	361.627	-79.0606	180.045
MCI23	67	1	9	30	5.33	6	8	22	2113.18	1838.38	2043.28	4.2167	-0.368177	2.74486	-0.196019	1.22227	186.244	439.533	130.066
MCI24	71	-1	8	25	7.33	5	5	16	1872.74	1434.07	1815.2	1.87999	1.39365	1.91361	-0.771444	-1.85958	56.5509	-6.52977	58.6512
MCI25	74	-1	6	22	6.67	4	8	20	1618.2	1561.45	1669.57	-1.09615	0.750307	1.02747	2.35031	2.86198	-255.895	99.0062	-126.812
MCI26	66	-1	6	21	7.67	5	6	17	1981.35	1158.26	1799.14	-1.32504	1.67694	2.24538	0.375934	-0.356208	97.7577	-265.352	-3.74748
MCI27	71	1	15	27	5.33	3	7	24	1910.4	1613.01	1956.05	-0.107918	-0.298939	-0.950834	-1.60292	1.41213	172.615	216.593	172.906
MCI28	69	-1	12	29	7.33	4	14	24	1952.78	2090.86	2178.01	5.44673	1.39701	0.576923	7.97223	4.80638	257.152	674.532	504.38
MCI29	62	1	9	28	5.67	5	14	24	1953.03	1517.44	1872.97	2.69864	-0.0740314	1.88106	5.81999	3.0859	20.1583	142.863	-44.3103
MCI30	70	1	9	30	5.67	1	7	19	1841.08	1209.9	1697.75	3.92753	-0.000664324	-2.33685	-1.20563	-1.69591	-82.2947	-203.509	-213.025
MCI31	57	-1	12	25	8.67	12	13	23	2394.27	1937.31	2377.9	2.60339	2.62696	8.90378	7.01067	3.47909	684.397	579.23	694.512
MCI32	79	-1	17	20	5	0	2	18	1379	1195.53	1310.89	-5.29971	-0.814157	-4.18441	-4.3882	-2.52024	-151.088	-251.133	-248.926
MCI33	58	-1	12	27	7	0	5	26	1269.46	1253.46	1177.52	4.50701	0.966126	-3.12345	-0.992535	6.50637	-439.226	-109.474	-505.055
MCI34	75	-1	4	18	6.67	2	6	14	2216.07	1770.94	2159.26	-4.87952	0.748626	-0.804182	0.478472	-2.471	281.694	296.36	321.419
MCI35	78	1	12	26	3.33	0	1	15	1355.01	1093.96	1306.3	-1.31311	-2.25102	-3.84813	-7.4283	-6.43733	-466.666	-347.358	-534.56
MCI36	66	1	9	24	6.33	2	12	23	1791.34	1827.83	1706.73	-1.68691	0.622652	-1.2279	3.80718	2.195	-136.783	433.837	-207.298
Female=-1
Male=1
